# Supplementary material for: Building a construct-valid battery of performance and self-report indicators of sustained attention consistency
Source: Behav Res Methods. 2025 Oct 8;57(11):306. doi: 10.3758/s13428-025-02798-w (PMC12507979; doi:10.3758/s13428-025-02798-w)
Supplement: Supplementary file 1 — Supplementary file1 (CSV 16 KB) [file 13428_2025_2798_MOESM1_ESM.csv]

	Avengers_Q1	Avengers_Q2	Avengers_Q3	Avengers_Q4	Avengers_Q5	Avengers_Q6	Avengers_Q7	Avengers_Q8	Avengers_Q9	Avengers_Q10	Avengers_Q11	Avengers_Q12	Avengers_Q13	Avengers_Q14	SART_Q1	SART_Q2	SART_Q3	SART_Q4	SART_Q5	SART_Q6	SART_Q7	SART_Q8	SART_Q9	SART_Q10	SART_Q11	SART_Q12	SART_Q13	SART_Q14	PVT_Q1	PVT_Q2	PVT_Q3	PVT_Q4	PVT_Q5	PVT_Q6	PVT_Q7	PVT_Q8	PVT_Q9	PVT_Q10	PVT_Q11	PVT_Q12	PVT_Q13	PVT_Q14	MotPVT_Q1	MotPVT_Q2	MotPVT_Q3	MotPVT_Q4	MotPVT_Q5	MotPVT_Q6	MotPVT_Q7
Avengers_Q1	1
Avengers_Q2	0.15	1
Avengers_Q3	0.18	-0.17	1
Avengers_Q4	0.21	0.25	0.02	1
Avengers_Q5	0.39	0.04	0.37	0.1	1
Avengers_Q6	0.21	0.28	0.03	0.51	0.09	1
Avengers_Q7	0.33	0.19	0.05	0.44	0.2	0.52	1
Avengers_Q8	0.3	0.05	0.25	0.05	0.46	0.1	0.21	1
Avengers_Q9	0.05	0.31	-0.22	0.43	0	0.42	0.25	-0.09	1
Avengers_Q10	0.23	0.31	-0.08	0.4	0.13	0.51	0.39	0.14	0.65	1
Avengers_Q11	0.24	0.25	0.05	0.31	0.24	0.29	0.39	0.39	0.2	0.4	1
Avengers_Q12	0.12	0.14	-0.12	0.28	0.16	0.38	0.27	0.19	0.39	0.5	0.29	1
Avengers_Q13	0.13	0.14	-0.07	0.29	0.08	0.37	0.23	0.12	0.58	0.63	0.24	0.39	1
Avengers_Q14	0.24	0.33	-0.1	0.3	0.16	0.47	0.34	0.09	0.51	0.57	0.3	0.38	0.55	1
SART_Q1	0.48	0.19	0.16	0.21	0.37	0.18	0.28	0.34	0.07	0.19	0.37	0.12	0.15	0.23	1
SART_Q2	-0.02	0.51	-0.19	0.18	0.02	0.28	0.17	-0.01	0.39	0.38	0.24	0.33	0.22	0.38	0.1	1
SART_Q3	0.24	-0.05	0.5	-0.03	0.3	-0.06	0.03	0.38	-0.24	-0.1	0.08	-0.02	-0.11	-0.09	0.29	-0.16	1
SART_Q4	0.24	0.29	-0.07	0.57	0.2	0.6	0.42	0.12	0.53	0.61	0.38	0.48	0.46	0.55	0.35	0.32	0.06	1
SART_Q5	0.36	0.08	0.39	0.11	0.55	0.12	0.18	0.52	-0.05	0.16	0.29	0.24	0.14	0.21	0.55	0.04	0.52	0.2	1
SART_Q6	0.29	0.25	-0.08	0.49	0.13	0.63	0.47	0.16	0.45	0.59	0.36	0.46	0.47	0.55	0.36	0.3	0.03	0.74	0.23	1
SART_Q7	0.37	0.17	0.02	0.39	0.23	0.51	0.65	0.28	0.3	0.49	0.47	0.4	0.36	0.48	0.42	0.21	0.16	0.58	0.35	0.61	1
SART_Q8	0.15	0.03	0.34	0.08	0.32	0.1	0.08	0.58	-0.16	0.01	0.29	0.13	-0.06	-0.01	0.33	-0.02	0.43	0.12	0.47	0.15	0.26	1
SART_Q9	0.16	0.27	-0.07	0.31	0.08	0.37	0.25	0.09	0.54	0.57	0.24	0.43	0.39	0.45	0.25	0.36	0.08	0.5	0.22	0.53	0.45	0.16	1
SART_Q10	0.22	0.25	0.03	0.28	0.13	0.42	0.27	0.14	0.34	0.53	0.34	0.37	0.36	0.45	0.36	0.28	0.13	0.55	0.25	0.56	0.52	0.28	0.72	1
SART_Q11	0.16	0.25	0.16	0.15	0.27	0.19	0.19	0.38	0	0.16	0.54	0.19	-0.04	0.18	0.34	0.09	0.27	0.2	0.37	0.21	0.34	0.6	0.23	0.39	1
SART_Q12	0.08	0.15	0.03	0.19	0.23	0.22	0.15	0.22	0.17	0.28	0.29	0.5	0.12	0.22	0.15	0.2	0.18	0.31	0.32	0.35	0.36	0.31	0.48	0.45	0.3	1
SART_Q13	0.27	0.11	0.03	0.19	0.17	0.24	0.16	0.22	0.27	0.42	0.3	0.31	0.48	0.4	0.33	0.21	0.11	0.4	0.25	0.41	0.38	0.27	0.64	0.64	0.23	0.33	1
SART_Q14	0.19	0.3	-0.02	0.28	0.13	0.39	0.24	0.09	0.26	0.43	0.3	0.35	0.29	0.5	0.31	0.28	0.12	0.52	0.22	0.47	0.44	0.25	0.57	0.66	0.35	0.39	0.56	1
PVT_Q1	0.3	0.12	0	0.18	0.24	0.34	0.22	0.24	0.23	0.31	0.3	0.25	0.24	0.23	0.47	0.06	0.14	0.36	0.28	0.35	0.36	0.21	0.31	0.41	0.27	0.23	0.27	0.31	1
PVT_Q2	0.07	0.46	-0.16	0.23	0.03	0.29	0.2	0.07	0.36	0.34	0.19	0.24	0.29	0.43	0.14	0.45	-0.08	0.26	0.01	0.25	0.24	0.08	0.33	0.33	0.11	0.14	0.24	0.29	0.15	1
PVT_Q3	0.11	-0.17	0.44	-0.08	0.26	-0.12	0.05	0.3	-0.22	-0.12	0.07	-0.05	-0.1	-0.13	0.24	-0.1	0.52	0.01	0.39	0.01	0.09	0.38	0.04	0.05	0.21	0.07	0.04	0.02	0.22	-0.13	1
PVT_Q4	0.23	0.23	-0.05	0.45	0.19	0.57	0.42	0.16	0.42	0.49	0.38	0.35	0.41	0.48	0.35	0.23	0.05	0.71	0.17	0.65	0.52	0.19	0.51	0.55	0.22	0.33	0.43	0.53	0.47	0.32	0.08	1
PVT_Q5	0.16	0.02	0.23	0.01	0.49	0.18	0.18	0.44	0.03	0.08	0.25	0.17	0.12	0.08	0.33	-0.01	0.34	0.16	0.55	0.17	0.21	0.43	0.11	0.19	0.32	0.2	0.13	0.1	0.48	0.01	0.5	0.26	1
PVT_Q6	0.22	0.21	-0.06	0.38	0.2	0.58	0.45	0.19	0.41	0.52	0.37	0.4	0.4	0.52	0.29	0.25	0.06	0.58	0.23	0.68	0.54	0.2	0.58	0.59	0.25	0.37	0.43	0.51	0.51	0.34	0.12	0.75	0.3	1
PVT_Q7	0.29	0.09	0.02	0.32	0.27	0.47	0.49	0.26	0.29	0.41	0.42	0.3	0.33	0.38	0.36	0.12	0.1	0.5	0.26	0.48	0.63	0.3	0.37	0.52	0.38	0.3	0.37	0.41	0.52	0.24	0.21	0.65	0.37	0.63	1
PVT_Q8	0.23	0.08	0.26	0.1	0.43	0.14	0.16	0.53	-0.06	0.11	0.27	0.15	0.02	0.04	0.38	0.02	0.43	0.14	0.45	0.16	0.27	0.68	0.19	0.25	0.42	0.34	0.24	0.15	0.36	0.1	0.44	0.26	0.5	0.28	0.4	1
PVT_Q9	0.08	0.22	-0.14	0.36	0.02	0.4	0.29	0.04	0.56	0.5	0.24	0.32	0.43	0.35	0.23	0.29	-0.01	0.48	0.1	0.51	0.4	0.11	0.65	0.55	0.15	0.31	0.5	0.39	0.37	0.3	0.04	0.57	0.13	0.59	0.47	0.24	1
PVT_Q10	0.15	0.25	-0.04	0.36	0.1	0.49	0.38	0.11	0.39	0.49	0.35	0.34	0.39	0.4	0.33	0.27	0.07	0.53	0.2	0.55	0.5	0.24	0.53	0.6	0.28	0.31	0.48	0.49	0.41	0.33	0.12	0.6	0.22	0.65	0.58	0.36	0.72	1
PVT_Q11	0.2	0.27	0.17	0.2	0.24	0.31	0.27	0.33	0.16	0.25	0.57	0.21	0.1	0.24	0.38	0.13	0.18	0.27	0.33	0.26	0.37	0.42	0.26	0.38	0.6	0.28	0.22	0.33	0.41	0.22	0.23	0.32	0.35	0.38	0.47	0.51	0.37	0.49	1
PVT_Q12	0.02	0.15	-0.01	0.23	0.1	0.33	0.24	0.16	0.24	0.36	0.23	0.47	0.22	0.22	0.18	0.19	0.09	0.33	0.23	0.37	0.34	0.29	0.35	0.37	0.25	0.51	0.24	0.25	0.3	0.17	0.08	0.34	0.29	0.4	0.33	0.35	0.41	0.44	0.29	1
PVT_Q13	0.13	0.16	-0.08	0.25	0.03	0.26	0.16	0.05	0.34	0.38	0.2	0.27	0.41	0.33	0.27	0.19	0.03	0.37	0.11	0.38	0.26	0.16	0.45	0.46	0.13	0.2	0.6	0.34	0.37	0.25	0.1	0.48	0.14	0.47	0.4	0.3	0.69	0.64	0.33	0.34	1
PVT_Q14	0.19	0.23	-0.04	0.32	0.11	0.44	0.32	0.2	0.35	0.46	0.35	0.38	0.36	0.45	0.34	0.23	0.14	0.55	0.19	0.5	0.45	0.25	0.48	0.53	0.26	0.27	0.42	0.54	0.43	0.28	0.19	0.58	0.22	0.55	0.53	0.33	0.61	0.72	0.46	0.4	0.62	1
MotPVT_Q1	0.38	0.22	-0.04	0.21	0.19	0.29	0.32	0.22	0.24	0.36	0.31	0.3	0.28	0.34	0.42	0.16	0.06	0.4	0.22	0.34	0.37	0.17	0.26	0.32	0.22	0.16	0.27	0.26	0.48	0.13	0.19	0.36	0.3	0.37	0.44	0.26	0.41	0.4	0.35	0.31	0.38	0.43	1
MotPVT_Q2	0.11	0.42	-0.09	0.24	0.11	0.27	0.21	0.06	0.36	0.33	0.2	0.31	0.23	0.35	0.11	0.5	-0.11	0.34	0.03	0.28	0.26	0.07	0.34	0.35	0.13	0.19	0.28	0.28	0.16	0.48	-0.07	0.39	0	0.28	0.23	0.15	0.33	0.36	0.24	0.21	0.38	0.35	0.23	1
MotPVT_Q3	0.13	-0.07	0.34	-0.01	0.25	-0.05	0.06	0.3	-0.19	-0.12	0.1	-0.01	-0.12	-0.09	0.17	-0.03	0.43	-0.04	0.31	-0.04	0.07	0.35	-0.05	-0.04	0.18	0.11	-0.05	0.01	0.15	-0.09	0.61	0	0.42	0.06	0.16	0.4	-0.03	0.05	0.21	0.17	0.05	0.08	0.3	-0.13	1
MotPVT_Q4	0.26	0.32	-0.03	0.52	0.19	0.59	0.5	0.2	0.49	0.59	0.39	0.49	0.39	0.47	0.31	0.28	-0.02	0.69	0.17	0.59	0.49	0.14	0.47	0.52	0.21	0.25	0.39	0.49	0.38	0.3	0.06	0.67	0.19	0.61	0.51	0.18	0.53	0.59	0.31	0.37	0.44	0.56	0.52	0.39	0.07	1
MotPVT_Q5	0.24	0.09	0.18	0.01	0.37	0.14	0.15	0.33	-0.03	0.06	0.24	0.19	0.04	0.09	0.23	0.05	0.28	0.1	0.41	0.11	0.12	0.31	-0.01	0.05	0.21	0.17	0	0.03	0.27	-0.05	0.34	0.06	0.53	0.14	0.2	0.38	0.07	0.15	0.29	0.25	0.12	0.14	0.48	0.02	0.54	0.22	1
MotPVT_Q6	0.26	0.37	-0.12	0.41	0.19	0.49	0.47	0.22	0.39	0.52	0.36	0.51	0.31	0.48	0.3	0.33	0.01	0.64	0.2	0.59	0.52	0.2	0.51	0.54	0.28	0.37	0.37	0.51	0.35	0.31	0.12	0.62	0.2	0.61	0.51	0.24	0.52	0.57	0.35	0.41	0.43	0.55	0.52	0.43	0.13	0.75	0.27	1
MotPVT_Q7	0.29	0.32	-0.04	0.34	0.19	0.47	0.53	0.23	0.27	0.44	0.36	0.4	0.29	0.43	0.32	0.28	0.06	0.54	0.23	0.46	0.58	0.23	0.37	0.46	0.3	0.31	0.32	0.44	0.39	0.23	0.19	0.49	0.24	0.49	0.58	0.28	0.37	0.54	0.38	0.33	0.33	0.46	0.56	0.37	0.2	0.67	0.32	0.72	1
MotPVT_Q8	0.26	0.15	0.2	0.11	0.39	0.15	0.21	0.53	0.01	0.15	0.26	0.24	0.08	0.13	0.3	0.08	0.31	0.14	0.45	0.18	0.27	0.55	0.14	0.17	0.34	0.3	0.16	0.15	0.26	0.09	0.38	0.18	0.47	0.21	0.3	0.63	0.17	0.29	0.37	0.3	0.16	0.23	0.37	0.07	0.45	0.24	0.48	0.31	0.38
MotPVT_Q9	0.1	0.32	-0.17	0.33	0.07	0.45	0.29	0.06	0.51	0.49	0.22	0.39	0.45	0.43	0.21	0.37	-0.12	0.51	0.1	0.5	0.36	0.09	0.56	0.48	0.11	0.28	0.48	0.35	0.33	0.35	-0.03	0.56	0.14	0.52	0.4	0.16	0.69	0.59	0.25	0.31	0.57	0.5	0.41	0.4	-0.01	0.58	0.13	0.6	0.52
MotPVT_Q10	0.19	0.36	-0.07	0.31	0.15	0.39	0.37	0.19	0.31	0.48	0.32	0.38	0.35	0.43	0.27	0.37	-0.01	0.5	0.18	0.47	0.4	0.22	0.48	0.49	0.24	0.28	0.42	0.44	0.31	0.27	0.08	0.5	0.2	0.49	0.42	0.23	0.5	0.57	0.31	0.32	0.45	0.51	0.53	0.43	0.11	0.62	0.26	0.67	0.61
MotPVT_Q11	0.32	0.29	0.1	0.17	0.26	0.25	0.28	0.36	0.08	0.23	0.46	0.26	0.12	0.26	0.38	0.12	0.14	0.29	0.32	0.25	0.34	0.33	0.2	0.3	0.46	0.22	0.21	0.27	0.37	0.21	0.22	0.31	0.31	0.34	0.35	0.34	0.25	0.4	0.55	0.22	0.26	0.36	0.48	0.23	0.19	0.44	0.37	0.45	0.53
MotPVT_Q12	0.13	0.25	-0.06	0.14	0.11	0.25	0.19	0.29	0.22	0.31	0.22	0.51	0.23	0.21	0.12	0.23	0.07	0.23	0.17	0.24	0.22	0.21	0.28	0.25	0.16	0.46	0.2	0.19	0.22	0.1	0.05	0.22	0.22	0.22	0.17	0.2	0.25	0.25	0.16	0.5	0.24	0.25	0.28	0.21	0.16	0.27	0.25	0.34	0.33
MotPVT_Q13	0.15	0.32	-0.16	0.3	0.09	0.35	0.28	0.16	0.37	0.42	0.32	0.31	0.54	0.42	0.26	0.27	-0.1	0.37	0.14	0.37	0.27	0.11	0.35	0.36	0.11	0.19	0.5	0.33	0.29	0.24	0.02	0.4	0.16	0.41	0.33	0.17	0.53	0.5	0.28	0.27	0.61	0.47	0.48	0.31	0.04	0.5	0.2	0.49	0.46
MotPVT_Q14	0.22	0.39	-0.08	0.32	0.14	0.45	0.45	0.19	0.36	0.49	0.31	0.41	0.39	0.5	0.3	0.34	0	0.5	0.15	0.43	0.41	0.15	0.36	0.4	0.21	0.22	0.37	0.46	0.33	0.32	0.1	0.48	0.17	0.42	0.41	0.16	0.41	0.52	0.28	0.25	0.43	0.57	0.49	0.42	0.08	0.63	0.18	0.61	0.58
[truncated: 7 more columns]
